# Supplementary material for: Response Time Dynamics From Noncognitive Ordinal Ecological Momentary Assessment as a Proxy for Symptom Change in Geriatric Depression: Longitudinal Observational Study
Source: JMIR Aging. 2026 May 8;9:e83891. doi: 10.2196/83891 (PMC13154371; doi:10.2196/83891)
Supplement: Multimedia Appendix 2 [file aging-v9-e83891-s002.xlsx]

## Sheet: Sheet1
Scale	n	Feature Type	Feature	r	p	asterisk
delta_GDS	49	EMA Score	feeling_mean	0.094	0.522
delta_GDS	49	EMA Score	feeling_std	0.074	0.615
delta_GDS	49	EMA Score	feeling_min	-0.01	0.947
delta_GDS	49	EMA Score	feeling_25%	0.01	0.945
delta_GDS	49	EMA Score	feeling_50%	0.039	0.789
delta_GDS	49	EMA Score	feeling_75%	0.17	0.244
delta_GDS	49	EMA Score	feeling_max	0.233	0.106
delta_GDS	49	EMA Score	appetite_mean	0.241	0.096
delta_GDS	49	EMA Score	appetite_std	0.145	0.321
delta_GDS	49	EMA Score	appetite_min	0.013	0.931
delta_GDS	49	EMA Score	appetite_25%	0.277	0.054
delta_GDS	49	EMA Score	appetite_50%	0.193	0.183
delta_GDS	49	EMA Score	appetite_75%	0.231	0.111
delta_GDS	49	EMA Score	appetite_max	0.263	0.068
delta_GDS	49	EMA Score	feelingOfSleep_mean	0.119	0.417
delta_GDS	49	EMA Score	feelingOfSleep_std	-0.004	0.979
delta_GDS	49	EMA Score	feelingOfSleep_min	-0.06	0.681
delta_GDS	49	EMA Score	feelingOfSleep_25%	0.027	0.852
delta_GDS	49	EMA Score	feelingOfSleep_50%	0.116	0.428
delta_GDS	49	EMA Score	feelingOfSleep_75%	0.166	0.255
delta_GDS	49	EMA Score	feelingOfSleep_max	0.028	0.85
delta_GDS	49	EMA Score	generally_mean	0.121	0.409
delta_GDS	49	EMA Score	generally_std	0.016	0.913
delta_GDS	49	EMA Score	generally_min	0.029	0.844
delta_GDS	49	EMA Score	generally_25%	0.083	0.569
delta_GDS	49	EMA Score	generally_50%	0.106	0.467
delta_GDS	49	EMA Score	generally_75%	0.145	0.321
delta_GDS	49	EMA Score	generally_max	0.024	0.87
delta_GDS	49	EMA RT	feelingRT_mean	0.091	0.535
delta_GDS	49	EMA RT	feelingRT_std	0.092	0.528
delta_GDS	49	EMA RT	feelingRT_min	0.099	0.5
delta_GDS	49	EMA RT	feelingRT_25%	0.153	0.295
delta_GDS	49	EMA RT	feelingRT_50%	0.101	0.488
delta_GDS	49	EMA RT	feelingRT_75%	0.029	0.843
delta_GDS	49	EMA RT	feelingRT_max	0.107	0.466
delta_GDS	49	EMA RT	appetiteRT_mean	0.195	0.18
delta_GDS	49	EMA RT	appetiteRT_std	0.008	0.958
delta_GDS	49	EMA RT	appetiteRT_min	0.105	0.473
delta_GDS	49	EMA RT	appetiteRT_25%	0.195	0.18
delta_GDS	49	EMA RT	appetiteRT_50%	0.229	0.114
delta_GDS	49	EMA RT	appetiteRT_75%	0.186	0.201
delta_GDS	49	EMA RT	appetiteRT_max	0.044	0.764
delta_GDS	49	EMA RT	feelingOfSleepRT_mean	0.251	0.082
delta_GDS	49	EMA RT	feelingOfSleepRT_std	0.189	0.194
delta_GDS	49	EMA RT	feelingOfSleepRT_min	0.17	0.242
delta_GDS	49	EMA RT	feelingOfSleepRT_25%	0.165	0.257
delta_GDS	49	EMA RT	feelingOfSleepRT_50%	0.257	0.075
delta_GDS	49	EMA RT	feelingOfSleepRT_75%	0.25	0.084
delta_GDS	49	EMA RT	feelingOfSleepRT_max	0.143	0.328
delta_GDS	49	EMA RT	generallyRT_mean	0.084	0.564
delta_GDS	49	EMA RT	generallyRT_std	0.201	0.166
delta_GDS	49	EMA RT	generallyRT_min	-0.004	0.981
delta_GDS	49	EMA RT	generallyRT_25%	0.008	0.957
delta_GDS	49	EMA RT	generallyRT_50%	0.083	0.571
delta_GDS	49	EMA RT	generallyRT_75%	0.091	0.532
delta_GDS	49	EMA RT	generallyRT_max	0.138	0.344
delta_GDS	49	EMA RT Fit Param	appetiteRT_Exponential_R2	0.058	0.693
delta_GDS	49	EMA RT Fit Param	feelingOfSleepRT_Exponential_R2	-0.124	0.396
delta_GDS	49	EMA RT Fit Param	feelingRT_Exponential_R2	-0.043	0.771
delta_GDS	49	EMA RT Fit Param	generallyRT_Exponential_R2	0.316	0.027	*
delta_GDS	49	EMA RT Fit Param	appetiteRT_Exponential_a	0.186	0.201
delta_GDS	49	EMA RT Fit Param	feelingOfSleepRT_Exponential_a	-0.041	0.777
delta_GDS	49	EMA RT Fit Param	feelingRT_Exponential_a	-0.073	0.618
delta_GDS	49	EMA RT Fit Param	generallyRT_Exponential_a	0.339	0.017	*
delta_GDS	49	EMA RT Fit Param	appetiteRT_Exponential_b	0.075	0.609
delta_GDS	49	EMA RT Fit Param	feelingOfSleepRT_Exponential_b	-0.163	0.263
delta_GDS	49	EMA RT Fit Param	feelingRT_Exponential_b	0.031	0.831
delta_GDS	49	EMA RT Fit Param	generallyRT_Exponential_b	0.208	0.152
delta_GDS	49	EMA RT Fit Param	appetiteRT_Exponential_c	0.159	0.275
delta_GDS	49	EMA RT Fit Param	feelingOfSleepRT_Exponential_c	0.054	0.711
delta_GDS	49	EMA RT Fit Param	feelingRT_Exponential_c	0.124	0.396
delta_GDS	49	EMA RT Fit Param	generallyRT_Exponential_c	0.082	0.576
delta_GDS	49	EMA Standardized RT	feelingRT_standard_within_mean	0.002	0.991
delta_GDS	49	EMA Standardized RT	feelingRT_standard_within_std	0.038	0.797
delta_GDS	49	EMA Standardized RT	feelingRT_standard_within_min	0.033	0.82
delta_GDS	49	EMA Standardized RT	feelingRT_standard_within_25%	0.095	0.515
delta_GDS	49	EMA Standardized RT	feelingRT_standard_within_50%	0.074	0.612
delta_GDS	49	EMA Standardized RT	feelingRT_standard_within_75%	-0.04	0.787
delta_GDS	49	EMA Standardized RT	feelingRT_standard_within_max	-0.006	0.968
delta_GDS	49	EMA Standardized RT	appetiteRT_standard_within_mean	-0.179	0.219
delta_GDS	49	EMA Standardized RT	appetiteRT_standard_within_std	0.083	0.57
delta_GDS	49	EMA Standardized RT	appetiteRT_standard_within_min	-0.163	0.262
delta_GDS	49	EMA Standardized RT	appetiteRT_standard_within_25%	0.076	0.605
delta_GDS	49	EMA Standardized RT	appetiteRT_standard_within_50%	0.198	0.174
delta_GDS	49	EMA Standardized RT	appetiteRT_standard_within_75%	0.071	0.626
delta_GDS	49	EMA Standardized RT	appetiteRT_standard_within_max	-0.126	0.39
delta_GDS	49	EMA Standardized RT	feelingOfSleepRT_standard_within_mean	-0.236	0.102
delta_GDS	49	EMA Standardized RT	feelingOfSleepRT_standard_within_std	0.134	0.359
delta_GDS	49	EMA Standardized RT	feelingOfSleepRT_standard_within_min	0.193	0.183
delta_GDS	49	EMA Standardized RT	feelingOfSleepRT_standard_within_25%	-0.235	0.104
delta_GDS	49	EMA Standardized RT	feelingOfSleepRT_standard_within_50%	0.06	0.682
delta_GDS	49	EMA Standardized RT	feelingOfSleepRT_standard_within_75%	0.151	0.302
delta_GDS	49	EMA Standardized RT	feelingOfSleepRT_standard_within_max	-0.095	0.514
delta_GDS	49	EMA Standardized RT	generallyRT_standard_within_mean	-0.104	0.476
delta_GDS	49	EMA Standardized RT	generallyRT_standard_within_std	-0.021	0.884
delta_GDS	49	EMA Standardized RT	generallyRT_standard_within_min	0.196	0.176
delta_GDS	49	EMA Standardized RT	generallyRT_standard_within_25%	-0.163	0.262
delta_GDS	49	EMA Standardized RT	generallyRT_standard_within_50%	-0.029	0.845
delta_GDS	49	EMA Standardized RT	generallyRT_standard_within_75%	0.035	0.809
delta_GDS	49	EMA Standardized RT	generallyRT_standard_within_max	-0.107	0.464
delta_GDS	48	EMA Standardized RT Fit Param	appetiteRT_standard_within_Exponential_R2	0.034	0.817
delta_GDS	49	EMA Standardized RT Fit Param	feelingOfSleepRT_standard_within_Exponential_R2	-0.194	0.182
delta_GDS	48	EMA Standardized RT Fit Param	feelingRT_standard_within_Exponential_R2	0.19	0.195
delta_GDS	48	EMA Standardized RT Fit Param	generallyRT_standard_within_Exponential_R2	0.206	0.161
delta_GDS	48	EMA Standardized RT Fit Param	appetiteRT_standard_within_Exponential_a	0.047	0.752
delta_GDS	49	EMA Standardized RT Fit Param	feelingOfSleepRT_standard_within_Exponential_a	0.107	0.466
delta_GDS	48	EMA Standardized RT Fit Param	feelingRT_standard_within_Exponential_a	0.209	0.153
delta_GDS	48	EMA Standardized RT Fit Param	generallyRT_standard_within_Exponential_a	0.242	0.097
delta_GDS	48	EMA Standardized RT Fit Param	appetiteRT_standard_within_Exponential_b	0.23	0.116
delta_GDS	49	EMA Standardized RT Fit Param	feelingOfSleepRT_standard_within_Exponential_b	0.182	0.212
delta_GDS	48	EMA Standardized RT Fit Param	feelingRT_standard_within_Exponential_b	-0.398	0.005	**
delta_GDS	48	EMA Standardized RT Fit Param	generallyRT_standard_within_Exponential_b	-0.104	0.482
delta_GDS	48	EMA Standardized RT Fit Param	appetiteRT_standard_within_Exponential_c	0.172	0.244
delta_GDS	49	EMA Standardized RT Fit Param	feelingOfSleepRT_standard_within_Exponential_c	0.099	0.501
delta_GDS	48	EMA Standardized RT Fit Param	feelingRT_standard_within_Exponential_c	-0.321	0.026	*
delta_GDS	48	EMA Standardized RT Fit Param	generallyRT_standard_within_Exponential_c	-0.057	0.698
delta_CESDr	49	EMA Score	feeling_mean	0.239	0.099
delta_CESDr	49	EMA Score	feeling_std	-0.246	0.088
delta_CESDr	49	EMA Score	feeling_min	0.267	0.064
delta_CESDr	49	EMA Score	feeling_25%	0.29	0.043	*
delta_CESDr	49	EMA Score	feeling_50%	0.252	0.081
delta_CESDr	49	EMA Score	feeling_75%	0.136	0.352
delta_CESDr	49	EMA Score	feeling_max	0.001	0.992
delta_CESDr	49	EMA Score	appetite_mean	0.273	0.058
delta_CESDr	49	EMA Score	appetite_std	-0.221	0.127
delta_CESDr	49	EMA Score	appetite_min	0.294	0.04	*
delta_CESDr	49	EMA Score	appetite_25%	0.274	0.056
delta_CESDr	49	EMA Score	appetite_50%	0.245	0.089
delta_CESDr	49	EMA Score	appetite_75%	0.286	0.046	*
delta_CESDr	49	EMA Score	appetite_max	0.006	0.966
delta_CESDr	49	EMA Score	feelingOfSleep_mean	0.074	0.613
delta_CESDr	49	EMA Score	feelingOfSleep_std	-0.231	0.111
delta_CESDr	49	EMA Score	feelingOfSleep_min	0.245	0.09
delta_CESDr	49	EMA Score	feelingOfSleep_25%	0.156	0.286
delta_CESDr	49	EMA Score	feelingOfSleep_50%	0.06	0.681
delta_CESDr	49	EMA Score	feelingOfSleep_75%	0.058	0.692
delta_CESDr	49	EMA Score	feelingOfSleep_max	0	0.998
delta_CESDr	49	EMA Score	generally_mean	0.168	0.248
delta_CESDr	49	EMA Score	generally_std	-0.26	0.071
delta_CESDr	49	EMA Score	generally_min	0.29	0.043	*
delta_CESDr	49	EMA Score	generally_25%	0.169	0.244
delta_CESDr	49	EMA Score	generally_50%	0.156	0.285
delta_CESDr	49	EMA Score	generally_75%	0.105	0.472
delta_CESDr	49	EMA Score	generally_max	0.072	0.621
delta_CESDr	49	EMA RT	feelingRT_mean	-0.073	0.62
delta_CESDr	49	EMA RT	feelingRT_std	0.074	0.612
delta_CESDr	49	EMA RT	feelingRT_min	-0.028	0.85
delta_CESDr	49	EMA RT	feelingRT_25%	-0.086	0.556
delta_CESDr	49	EMA RT	feelingRT_50%	-0.129	0.377
delta_CESDr	49	EMA RT	feelingRT_75%	-0.054	0.714
delta_CESDr	49	EMA RT	feelingRT_max	0.103	0.48
delta_CESDr	49	EMA RT	appetiteRT_mean	-0.122	0.405
delta_CESDr	49	EMA RT	appetiteRT_std	-0.141	0.335
delta_CESDr	49	EMA RT	appetiteRT_min	-0.114	0.433
delta_CESDr	49	EMA RT	appetiteRT_25%	-0.088	0.549
delta_CESDr	49	EMA RT	appetiteRT_50%	-0.053	0.718
delta_CESDr	49	EMA RT	appetiteRT_75%	-0.087	0.554
delta_CESDr	49	EMA RT	appetiteRT_max	-0.159	0.275
delta_CESDr	49	EMA RT	feelingOfSleepRT_mean	-0.067	0.65
delta_CESDr	49	EMA RT	feelingOfSleepRT_std	-0.003	0.983
delta_CESDr	49	EMA RT	feelingOfSleepRT_min	-0.104	0.477
delta_CESDr	49	EMA RT	feelingOfSleepRT_25%	-0.049	0.738
delta_CESDr	49	EMA RT	feelingOfSleepRT_50%	-0.015	0.916
delta_CESDr	49	EMA RT	feelingOfSleepRT_75%	-0.045	0.76
delta_CESDr	49	EMA RT	feelingOfSleepRT_max	-0.079	0.587
delta_CESDr	49	EMA RT	generallyRT_mean	-0.071	0.63
delta_CESDr	49	EMA RT	generallyRT_std	-0.148	0.312
delta_CESDr	49	EMA RT	generallyRT_min	-0.09	0.539
delta_CESDr	49	EMA RT	generallyRT_25%	-0.054	0.713
delta_CESDr	49	EMA RT	generallyRT_50%	-0.024	0.869
delta_CESDr	49	EMA RT	generallyRT_75%	-0.014	0.922
delta_CESDr	49	EMA RT	generallyRT_max	-0.193	0.184
delta_CESDr	49	EMA RT Fit Param	appetiteRT_Exponential_R2	0.194	0.182
delta_CESDr	49	EMA RT Fit Param	feelingOfSleepRT_Exponential_R2	-0.139	0.342
delta_CESDr	49	EMA RT Fit Param	feelingRT_Exponential_R2	0.243	0.093
delta_CESDr	49	EMA RT Fit Param	generallyRT_Exponential_R2	0.123	0.401
delta_CESDr	49	EMA RT Fit Param	appetiteRT_Exponential_a	0.11	0.454
delta_CESDr	49	EMA RT Fit Param	feelingOfSleepRT_Exponential_a	-0.012	0.936
delta_CESDr	49	EMA RT Fit Param	feelingRT_Exponential_a	0.159	0.275
delta_CESDr	49	EMA RT Fit Param	generallyRT_Exponential_a	0.093	0.525
delta_CESDr	49	EMA RT Fit Param	appetiteRT_Exponential_b	0.129	0.378
delta_CESDr	49	EMA RT Fit Param	feelingOfSleepRT_Exponential_b	-0.108	0.458
delta_CESDr	49	EMA RT Fit Param	feelingRT_Exponential_b	0.052	0.72
delta_CESDr	49	EMA RT Fit Param	generallyRT_Exponential_b	0.009	0.951
delta_CESDr	49	EMA RT Fit Param	appetiteRT_Exponential_c	-0.112	0.442
delta_CESDr	49	EMA RT Fit Param	feelingOfSleepRT_Exponential_c	-0.116	0.426
delta_CESDr	49	EMA RT Fit Param	feelingRT_Exponential_c	-0.236	0.102
delta_CESDr	49	EMA RT Fit Param	generallyRT_Exponential_c	-0.021	0.888
delta_CESDr	49	EMA Standardized RT	feelingRT_standard_within_mean	-0.101	0.489
delta_CESDr	49	EMA Standardized RT	feelingRT_standard_within_std	0.086	0.555
delta_CESDr	49	EMA Standardized RT	feelingRT_standard_within_min	0.012	0.934
delta_CESDr	49	EMA Standardized RT	feelingRT_standard_within_25%	0.048	0.743
delta_CESDr	49	EMA Standardized RT	feelingRT_standard_within_50%	-0.059	0.685
delta_CESDr	49	EMA Standardized RT	feelingRT_standard_within_75%	-0.036	0.806
delta_CESDr	49	EMA Standardized RT	feelingRT_standard_within_max	0.097	0.506
delta_CESDr	49	EMA Standardized RT	appetiteRT_standard_within_mean	0.063	0.668
delta_CESDr	49	EMA Standardized RT	appetiteRT_standard_within_std	0.178	0.222
delta_CESDr	49	EMA Standardized RT	appetiteRT_standard_within_min	-0.158	0.279
delta_CESDr	49	EMA Standardized RT	appetiteRT_standard_within_25%	-0.251	0.082
delta_CESDr	49	EMA Standardized RT	appetiteRT_standard_within_50%	0.394	0.005	**
delta_CESDr	49	EMA Standardized RT	appetiteRT_standard_within_75%	-0.032	0.825
delta_CESDr	49	EMA Standardized RT	appetiteRT_standard_within_max	-0.061	0.676
delta_CESDr	49	EMA Standardized RT	feelingOfSleepRT_standard_within_mean	0.034	0.816
delta_CESDr	49	EMA Standardized RT	feelingOfSleepRT_standard_within_std	0.097	0.505
delta_CESDr	49	EMA Standardized RT	feelingOfSleepRT_standard_within_min	0.048	0.744
delta_CESDr	49	EMA Standardized RT	feelingOfSleepRT_standard_within_25%	-0.245	0.09
delta_CESDr	49	EMA Standardized RT	feelingOfSleepRT_standard_within_50%	0.075	0.609
delta_CESDr	49	EMA Standardized RT	feelingOfSleepRT_standard_within_75%	0.167	0.253
delta_CESDr	49	EMA Standardized RT	feelingOfSleepRT_standard_within_max	-0.012	0.936
delta_CESDr	49	EMA Standardized RT	generallyRT_standard_within_mean	0.004	0.977
delta_CESDr	49	EMA Standardized RT	generallyRT_standard_within_std	0.147	0.313
delta_CESDr	49	EMA Standardized RT	generallyRT_standard_within_min	-0.065	0.656
delta_CESDr	49	EMA Standardized RT	generallyRT_standard_within_25%	-0.078	0.594
delta_CESDr	49	EMA Standardized RT	generallyRT_standard_within_50%	0.111	0.449
delta_CESDr	49	EMA Standardized RT	generallyRT_standard_within_75%	0.042	0.775
delta_CESDr	49	EMA Standardized RT	generallyRT_standard_within_max	-0.189	0.192
delta_CESDr	48	EMA Standardized RT Fit Param	appetiteRT_standard_within_Exponential_R2	0.198	0.178
delta_CESDr	49	EMA Standardized RT Fit Param	feelingOfSleepRT_standard_within_Exponential_R2	-0.196	0.177
delta_CESDr	48	EMA Standardized RT Fit Param	feelingRT_standard_within_Exponential_R2	0.358	0.012	*
delta_CESDr	48	EMA Standardized RT Fit Param	generallyRT_standard_within_Exponential_R2	-0.045	0.761
delta_CESDr	48	EMA Standardized RT Fit Param	appetiteRT_standard_within_Exponential_a	0.17	0.247
delta_CESDr	49	EMA Standardized RT Fit Param	feelingOfSleepRT_standard_within_Exponential_a	0.165	0.256
delta_CESDr	48	EMA Standardized RT Fit Param	feelingRT_standard_within_Exponential_a	0.144	0.328
delta_CESDr	48	EMA Standardized RT Fit Param	generallyRT_standard_within_Exponential_a	0.032	0.827
delta_CESDr	48	EMA Standardized RT Fit Param	appetiteRT_standard_within_Exponential_b	0.072	0.627
delta_CESDr	49	EMA Standardized RT Fit Param	feelingOfSleepRT_standard_within_Exponential_b	0.137	0.349
delta_CESDr	48	EMA Standardized RT Fit Param	feelingRT_standard_within_Exponential_b	-0.302	0.037	*
delta_CESDr	48	EMA Standardized RT Fit Param	generallyRT_standard_within_Exponential_b	0.227	0.12
delta_CESDr	48	EMA Standardized RT Fit Param	appetiteRT_standard_within_Exponential_c	0.004	0.979
delta_CESDr	49	EMA Standardized RT Fit Param	feelingOfSleepRT_standard_within_Exponential_c	0.145	0.319
delta_CESDr	48	EMA Standardized RT Fit Param	feelingRT_standard_within_Exponential_c	-0.305	0.035	*
delta_CESDr	48	EMA Standardized RT Fit Param	generallyRT_standard_within_Exponential_c	0.119	0.42
delta_PHQ9	49	EMA Score	feeling_mean	0.251	0.082
delta_PHQ9	49	EMA Score	feeling_std	-0.193	0.183
delta_PHQ9	49	EMA Score	feeling_min	0.234	0.106
delta_PHQ9	49	EMA Score	feeling_25%	0.284	0.048	*
delta_PHQ9	49	EMA Score	feeling_50%	0.291	0.042	*
delta_PHQ9	49	EMA Score	feeling_75%	0.165	0.256
delta_PHQ9	49	EMA Score	feeling_max	0.062	0.674
delta_PHQ9	49	EMA Score	appetite_mean	0.325	0.023	*
delta_PHQ9	49	EMA Score	appetite_std	-0.136	0.353
delta_PHQ9	49	EMA Score	appetite_min	0.291	0.043	*
delta_PHQ9	49	EMA Score	appetite_25%	0.306	0.032	*
delta_PHQ9	49	EMA Score	appetite_50%	0.264	0.067
delta_PHQ9	49	EMA Score	appetite_75%	0.312	0.029	*
delta_PHQ9	49	EMA Score	appetite_max	0.086	0.558
delta_PHQ9	49	EMA Score	feelingOfSleep_mean	0.197	0.175
delta_PHQ9	49	EMA Score	feelingOfSleep_std	-0.123	0.399
delta_PHQ9	49	EMA Score	feelingOfSleep_min	0.277	0.054
delta_PHQ9	49	EMA Score	feelingOfSleep_25%	0.213	0.142
delta_PHQ9	49	EMA Score	feelingOfSleep_50%	0.141	0.335
delta_PHQ9	49	EMA Score	feelingOfSleep_75%	0.258	0.073
delta_PHQ9	49	EMA Score	feelingOfSleep_max	0.038	0.797
delta_PHQ9	49	EMA Score	generally_mean	0.198	0.172
delta_PHQ9	49	EMA Score	generally_std	-0.196	0.178
delta_PHQ9	49	EMA Score	generally_min	0.286	0.046	*
delta_PHQ9	49	EMA Score	generally_25%	0.153	0.295
delta_PHQ9	49	EMA Score	generally_50%	0.175	0.23
delta_PHQ9	49	EMA Score	generally_75%	0.164	0.261
delta_PHQ9	49	EMA Score	generally_max	0.04	0.782
delta_PHQ9	49	EMA RT	feelingRT_mean	0.2	0.169
delta_PHQ9	49	EMA RT	feelingRT_std	0.091	0.532
delta_PHQ9	49	EMA RT	feelingRT_min	0.17	0.244
delta_PHQ9	49	EMA RT	feelingRT_25%	0.166	0.253
delta_PHQ9	49	EMA RT	feelingRT_50%	0.175	0.229
delta_PHQ9	49	EMA RT	feelingRT_75%	0.181	0.213
delta_PHQ9	49	EMA RT	feelingRT_max	0.181	0.214
delta_PHQ9	49	EMA RT	appetiteRT_mean	0.037	0.798
delta_PHQ9	49	EMA RT	appetiteRT_std	-0.077	0.599
delta_PHQ9	49	EMA RT	appetiteRT_min	0.04	0.783
delta_PHQ9	49	EMA RT	appetiteRT_25%	0.084	0.567
delta_PHQ9	49	EMA RT	appetiteRT_50%	0.077	0.598
delta_PHQ9	49	EMA RT	appetiteRT_75%	0.01	0.944
delta_PHQ9	49	EMA RT	appetiteRT_max	-0.049	0.736
delta_PHQ9	49	EMA RT	feelingOfSleepRT_mean	0.011	0.942
delta_PHQ9	49	EMA RT	feelingOfSleepRT_std	-0.106	0.469
delta_PHQ9	49	EMA RT	feelingOfSleepRT_min	0.053	0.716
delta_PHQ9	49	EMA RT	feelingOfSleepRT_25%	0.015	0.918
delta_PHQ9	49	EMA RT	feelingOfSleepRT_50%	0.078	0.592
delta_PHQ9	49	EMA RT	feelingOfSleepRT_75%	0.012	0.937
delta_PHQ9	49	EMA RT	feelingOfSleepRT_max	-0.13	0.373
delta_PHQ9	49	EMA RT	generallyRT_mean	0.129	0.378
delta_PHQ9	49	EMA RT	generallyRT_std	-0.13	0.372
delta_PHQ9	49	EMA RT	generallyRT_min	0.097	0.509
delta_PHQ9	49	EMA RT	generallyRT_25%	0.142	0.329
delta_PHQ9	49	EMA RT	generallyRT_50%	0.146	0.318
delta_PHQ9	49	EMA RT	generallyRT_75%	0.142	0.329
delta_PHQ9	49	EMA RT	generallyRT_max	-0.068	0.642
delta_PHQ9	49	EMA RT Fit Param	appetiteRT_Exponential_R2	0.196	0.177
delta_PHQ9	49	EMA RT Fit Param	feelingOfSleepRT_Exponential_R2	-0.191	0.188
delta_PHQ9	49	EMA RT Fit Param	feelingRT_Exponential_R2	0.094	0.521
delta_PHQ9	49	EMA RT Fit Param	generallyRT_Exponential_R2	-0.012	0.935
delta_PHQ9	49	EMA RT Fit Param	appetiteRT_Exponential_a	0.153	0.293
delta_PHQ9	49	EMA RT Fit Param	feelingOfSleepRT_Exponential_a	-0.155	0.288
delta_PHQ9	49	EMA RT Fit Param	feelingRT_Exponential_a	0.019	0.895
delta_PHQ9	49	EMA RT Fit Param	generallyRT_Exponential_a	-0.023	0.875
delta_PHQ9	49	EMA RT Fit Param	appetiteRT_Exponential_b	0.167	0.25
delta_PHQ9	49	EMA RT Fit Param	feelingOfSleepRT_Exponential_b	-0.242	0.094
delta_PHQ9	49	EMA RT Fit Param	feelingRT_Exponential_b	0.04	0.784
delta_PHQ9	49	EMA RT Fit Param	generallyRT_Exponential_b	-0.087	0.553
delta_PHQ9	49	EMA RT Fit Param	appetiteRT_Exponential_c	0.031	0.831
delta_PHQ9	49	EMA RT Fit Param	feelingOfSleepRT_Exponential_c	-0.067	0.646
delta_PHQ9	49	EMA RT Fit Param	feelingRT_Exponential_c	0.052	0.725
delta_PHQ9	49	EMA RT Fit Param	generallyRT_Exponential_c	0.122	0.403
delta_PHQ9	49	EMA Standardized RT	feelingRT_standard_within_mean	-0.137	0.346
delta_PHQ9	49	EMA Standardized RT	feelingRT_standard_within_std	0.03	0.837
delta_PHQ9	49	EMA Standardized RT	feelingRT_standard_within_min	-0.047	0.75
delta_PHQ9	49	EMA Standardized RT	feelingRT_standard_within_25%	-0.03	0.836
delta_PHQ9	49	EMA Standardized RT	feelingRT_standard_within_50%	-0.001	0.994
delta_PHQ9	49	EMA Standardized RT	feelingRT_standard_within_75%	-0.014	0.924
delta_PHQ9	49	EMA Standardized RT	feelingRT_standard_within_max	-0.019	0.897
delta_PHQ9	49	EMA Standardized RT	appetiteRT_standard_within_mean	0.098	0.505
delta_PHQ9	49	EMA Standardized RT	appetiteRT_standard_within_std	0.184	0.206
delta_PHQ9	49	EMA Standardized RT	appetiteRT_standard_within_min	-0.166	0.254
delta_PHQ9	49	EMA Standardized RT	appetiteRT_standard_within_25%	-0.139	0.341
delta_PHQ9	49	EMA Standardized RT	appetiteRT_standard_within_50%	0.301	0.036	*
delta_PHQ9	49	EMA Standardized RT	appetiteRT_standard_within_75%	-0.074	0.615
delta_PHQ9	49	EMA Standardized RT	appetiteRT_standard_within_max	0.027	0.855
delta_PHQ9	49	EMA Standardized RT	feelingOfSleepRT_standard_within_mean	0.081	0.581
delta_PHQ9	49	EMA Standardized RT	feelingOfSleepRT_standard_within_std	0.04	0.787
delta_PHQ9	49	EMA Standardized RT	feelingOfSleepRT_standard_within_min	-0.089	0.541
delta_PHQ9	49	EMA Standardized RT	feelingOfSleepRT_standard_within_25%	-0.215	0.137
delta_PHQ9	49	EMA Standardized RT	feelingOfSleepRT_standard_within_50%	0.157	0.282
delta_PHQ9	49	EMA Standardized RT	feelingOfSleepRT_standard_within_75%	0.239	0.098
delta_PHQ9	49	EMA Standardized RT	feelingOfSleepRT_standard_within_max	-0.082	0.573
delta_PHQ9	49	EMA Standardized RT	generallyRT_standard_within_mean	0.043	0.771
delta_PHQ9	49	EMA Standardized RT	generallyRT_standard_within_std	0.157	0.281
delta_PHQ9	49	EMA Standardized RT	generallyRT_standard_within_min	-0.133	0.362
delta_PHQ9	49	EMA Standardized RT	generallyRT_standard_within_25%	-0.113	0.441
delta_PHQ9	49	EMA Standardized RT	generallyRT_standard_within_50%	0.096	0.514
delta_PHQ9	49	EMA Standardized RT	generallyRT_standard_within_75%	0.115	0.432
delta_PHQ9	49	EMA Standardized RT	generallyRT_standard_within_max	-0.176	0.226
delta_PHQ9	48	EMA Standardized RT Fit Param	appetiteRT_standard_within_Exponential_R2	0.206	0.159
delta_PHQ9	49	EMA Standardized RT Fit Param	feelingOfSleepRT_standard_within_Exponential_R2	-0.28	0.051
delta_PHQ9	48	EMA Standardized RT Fit Param	feelingRT_standard_within_Exponential_R2	0.271	0.063
delta_PHQ9	48	EMA Standardized RT Fit Param	generallyRT_standard_within_Exponential_R2	-0.05	0.736
delta_PHQ9	48	EMA Standardized RT Fit Param	appetiteRT_standard_within_Exponential_a	0.158	0.283
delta_PHQ9	49	EMA Standardized RT Fit Param	feelingOfSleepRT_standard_within_Exponential_a	0.042	0.773
delta_PHQ9	48	EMA Standardized RT Fit Param	feelingRT_standard_within_Exponential_a	0.017	0.908
delta_PHQ9	48	EMA Standardized RT Fit Param	generallyRT_standard_within_Exponential_a	-0.042	0.777
delta_PHQ9	48	EMA Standardized RT Fit Param	appetiteRT_standard_within_Exponential_b	-0.038	0.798
delta_PHQ9	49	EMA Standardized RT Fit Param	feelingOfSleepRT_standard_within_Exponential_b	0.213	0.142
delta_PHQ9	48	EMA Standardized RT Fit Param	feelingRT_standard_within_Exponential_b	-0.263	0.071
delta_PHQ9	48	EMA Standardized RT Fit Param	generallyRT_standard_within_Exponential_b	0.181	0.217
delta_PHQ9	48	EMA Standardized RT Fit Param	appetiteRT_standard_within_Exponential_c	-0.084	0.57
delta_PHQ9	49	EMA Standardized RT Fit Param	feelingOfSleepRT_standard_within_Exponential_c	0.229	0.114
delta_PHQ9	48	EMA Standardized RT Fit Param	feelingRT_standard_within_Exponential_c	-0.266	0.068
delta_PHQ9	48	EMA Standardized RT Fit Param	generallyRT_standard_within_Exponential_c	0.155	0.294
delta_BAI	49	EMA Score	feeling_mean	0.204	0.159
delta_BAI	49	EMA Score	feeling_std	-0.255	0.077
delta_BAI	49	EMA Score	feeling_min	0.26	0.071
delta_BAI	49	EMA Score	feeling_25%	0.242	0.094
delta_BAI	49	EMA Score	feeling_50%	0.234	0.105
delta_BAI	49	EMA Score	feeling_75%	0.106	0.47
delta_BAI	49	EMA Score	feeling_max	0.025	0.866
delta_BAI	49	EMA Score	appetite_mean	0.152	0.297
delta_BAI	49	EMA Score	appetite_std	-0.163	0.264
delta_BAI	49	EMA Score	appetite_min	0.14	0.338
delta_BAI	49	EMA Score	appetite_25%	0.145	0.32
delta_BAI	49	EMA Score	appetite_50%	0.107	0.462
delta_BAI	49	EMA Score	appetite_75%	0.118	0.418
delta_BAI	49	EMA Score	appetite_max	-0.07	0.635
delta_BAI	49	EMA Score	feelingOfSleep_mean	0.16	0.273
delta_BAI	49	EMA Score	feelingOfSleep_std	-0.192	0.185
delta_BAI	49	EMA Score	feelingOfSleep_min	0.335	0.019	*
delta_BAI	49	EMA Score	feelingOfSleep_25%	0.204	0.159
delta_BAI	49	EMA Score	feelingOfSleep_50%	0.085	0.562
delta_BAI	49	EMA Score	feelingOfSleep_75%	0.218	0.132
delta_BAI	49	EMA Score	feelingOfSleep_max	0.042	0.774
delta_BAI	49	EMA Score	generally_mean	0.149	0.307
delta_BAI	49	EMA Score	generally_std	-0.203	0.161
delta_BAI	49	EMA Score	generally_min	0.261	0.07
delta_BAI	49	EMA Score	generally_25%	0.157	0.281
delta_BAI	49	EMA Score	generally_50%	0.162	0.265
delta_BAI	49	EMA Score	generally_75%	0.092	0.53
delta_BAI	49	EMA Score	generally_max	0.101	0.489
delta_BAI	49	EMA RT	feelingRT_mean	-0.108	0.459
delta_BAI	49	EMA RT	feelingRT_std	-0.146	0.316
delta_BAI	49	EMA RT	feelingRT_min	-0.039	0.793
delta_BAI	49	EMA RT	feelingRT_25%	-0.105	0.473
delta_BAI	49	EMA RT	feelingRT_50%	-0.164	0.262
delta_BAI	49	EMA RT	feelingRT_75%	-0.129	0.378
delta_BAI	49	EMA RT	feelingRT_max	-0.05	0.732
delta_BAI	49	EMA RT	appetiteRT_mean	-0.301	0.035	*
delta_BAI	49	EMA RT	appetiteRT_std	-0.282	0.05
delta_BAI	49	EMA RT	appetiteRT_min	-0.158	0.278
delta_BAI	49	EMA RT	appetiteRT_25%	-0.229	0.113
delta_BAI	49	EMA RT	appetiteRT_50%	-0.261	0.071
delta_BAI	49	EMA RT	appetiteRT_75%	-0.245	0.09
delta_BAI	49	EMA RT	appetiteRT_max	-0.35	0.014	*
delta_BAI	49	EMA RT	feelingOfSleepRT_mean	-0.224	0.122
delta_BAI	49	EMA RT	feelingOfSleepRT_std	-0.023	0.875
delta_BAI	49	EMA RT	feelingOfSleepRT_min	-0.139	0.34
delta_BAI	49	EMA RT	feelingOfSleepRT_25%	-0.217	0.135
delta_BAI	49	EMA RT	feelingOfSleepRT_50%	-0.189	0.193
delta_BAI	49	EMA RT	feelingOfSleepRT_75%	-0.154	0.29
delta_BAI	49	EMA RT	feelingOfSleepRT_max	-0.13	0.375
delta_BAI	49	EMA RT	generallyRT_mean	-0.034	0.816
delta_BAI	49	EMA RT	generallyRT_std	-0.159	0.276
delta_BAI	49	EMA RT	generallyRT_min	-0.018	0.902
delta_BAI	49	EMA RT	generallyRT_25%	-0.053	0.718
delta_BAI	49	EMA RT	generallyRT_50%	-0.034	0.815
delta_BAI	49	EMA RT	generallyRT_75%	0.001	0.996
delta_BAI	49	EMA RT	generallyRT_max	-0.182	0.211
delta_BAI	49	EMA RT Fit Param	appetiteRT_Exponential_R2	0.275	0.055
delta_BAI	49	EMA RT Fit Param	feelingOfSleepRT_Exponential_R2	0.118	0.42
delta_BAI	49	EMA RT Fit Param	feelingRT_Exponential_R2	0.263	0.068
delta_BAI	49	EMA RT Fit Param	generallyRT_Exponential_R2	-0.042	0.774
delta_BAI	49	EMA RT Fit Param	appetiteRT_Exponential_a	0.117	0.423
delta_BAI	49	EMA RT Fit Param	feelingOfSleepRT_Exponential_a	0.12	0.413
delta_BAI	49	EMA RT Fit Param	feelingRT_Exponential_a	0.083	0.572
delta_BAI	49	EMA RT Fit Param	generallyRT_Exponential_a	0.003	0.985
delta_BAI	49	EMA RT Fit Param	appetiteRT_Exponential_b	0.219	0.131
delta_BAI	49	EMA RT Fit Param	feelingOfSleepRT_Exponential_b	0.07	0.634
delta_BAI	49	EMA RT Fit Param	feelingRT_Exponential_b	0.182	0.212
delta_BAI	49	EMA RT Fit Param	generallyRT_Exponential_b	-0.002	0.992
delta_BAI	49	EMA RT Fit Param	appetiteRT_Exponential_c	-0.116	0.426
delta_BAI	49	EMA RT Fit Param	feelingOfSleepRT_Exponential_c	-0.144	0.325
delta_BAI	49	EMA RT Fit Param	feelingRT_Exponential_c	-0.005	0.971
delta_BAI	49	EMA RT Fit Param	generallyRT_Exponential_c	0.117	0.422
delta_BAI	49	EMA Standardized RT	feelingRT_standard_within_mean	-0.149	0.308
delta_BAI	49	EMA Standardized RT	feelingRT_standard_within_std	-0.024	0.868
delta_BAI	49	EMA Standardized RT	feelingRT_standard_within_min	0.347	0.014	*
delta_BAI	49	EMA Standardized RT	feelingRT_standard_within_25%	-0.066	0.651
delta_BAI	49	EMA Standardized RT	feelingRT_standard_within_50%	-0.292	0.042	*
delta_BAI	49	EMA Standardized RT	feelingRT_standard_within_75%	-0.074	0.612
delta_BAI	49	EMA Standardized RT	feelingRT_standard_within_max	0.22	0.129
delta_BAI	49	EMA Standardized RT	appetiteRT_standard_within_mean	0.2	0.167
delta_BAI	49	EMA Standardized RT	appetiteRT_standard_within_std	0.048	0.744
delta_BAI	49	EMA Standardized RT	appetiteRT_standard_within_min	0.068	0.643
delta_BAI	49	EMA Standardized RT	appetiteRT_standard_within_25%	-0.029	0.841
delta_BAI	49	EMA Standardized RT	appetiteRT_standard_within_50%	0.039	0.788
delta_BAI	49	EMA Standardized RT	appetiteRT_standard_within_75%	-0.062	0.672
delta_BAI	49	EMA Standardized RT	appetiteRT_standard_within_max	0.162	0.265
delta_BAI	49	EMA Standardized RT	feelingOfSleepRT_standard_within_mean	-0.074	0.614
delta_BAI	49	EMA Standardized RT	feelingOfSleepRT_standard_within_std	0.042	0.773
delta_BAI	49	EMA Standardized RT	feelingOfSleepRT_standard_within_min	0.04	0.785
delta_BAI	49	EMA Standardized RT	feelingOfSleepRT_standard_within_25%	-0.015	0.917
delta_BAI	49	EMA Standardized RT	feelingOfSleepRT_standard_within_50%	0.033	0.822
delta_BAI	49	EMA Standardized RT	feelingOfSleepRT_standard_within_75%	-0.048	0.746
delta_BAI	49	EMA Standardized RT	feelingOfSleepRT_standard_within_max	0.186	0.201
delta_BAI	49	EMA Standardized RT	generallyRT_standard_within_mean	-0.199	0.17
delta_BAI	49	EMA Standardized RT	generallyRT_standard_within_std	0.032	0.826
delta_BAI	49	EMA Standardized RT	generallyRT_standard_within_min	-0.057	0.696
delta_BAI	49	EMA Standardized RT	generallyRT_standard_within_25%	-0.086	0.556
delta_BAI	49	EMA Standardized RT	generallyRT_standard_within_50%	0.085	0.561
delta_BAI	49	EMA Standardized RT	generallyRT_standard_within_75%	0.072	0.621
delta_BAI	49	EMA Standardized RT	generallyRT_standard_within_max	-0.129	0.377
delta_BAI	48	EMA Standardized RT Fit Param	appetiteRT_standard_within_Exponential_R2	0.266	0.068
delta_BAI	49	EMA Standardized RT Fit Param	feelingOfSleepRT_standard_within_Exponential_R2	-0.021	0.885
delta_BAI	48	EMA Standardized RT Fit Param	feelingRT_standard_within_Exponential_R2	0.33	0.022	*
delta_BAI	48	EMA Standardized RT Fit Param	generallyRT_standard_within_Exponential_R2	-0.15	0.309
delta_BAI	48	EMA Standardized RT Fit Param	appetiteRT_standard_within_Exponential_a	0.188	0.202
delta_BAI	49	EMA Standardized RT Fit Param	feelingOfSleepRT_standard_within_Exponential_a	0.206	0.155
delta_BAI	48	EMA Standardized RT Fit Param	feelingRT_standard_within_Exponential_a	0.244	0.095
delta_BAI	48	EMA Standardized RT Fit Param	generallyRT_standard_within_Exponential_a	-0.054	0.717
delta_BAI	48	EMA Standardized RT Fit Param	appetiteRT_standard_within_Exponential_b	-0.12	0.415
delta_BAI	49	EMA Standardized RT Fit Param	feelingOfSleepRT_standard_within_Exponential_b	-0.059	0.687
delta_BAI	48	EMA Standardized RT Fit Param	feelingRT_standard_within_Exponential_b	-0.186	0.207
delta_BAI	48	EMA Standardized RT Fit Param	generallyRT_standard_within_Exponential_b	0.127	0.389
delta_BAI	48	EMA Standardized RT Fit Param	appetiteRT_standard_within_Exponential_c	-0.153	0.3
delta_BAI	49	EMA Standardized RT Fit Param	feelingOfSleepRT_standard_within_Exponential_c	0.041	0.777
delta_BAI	48	EMA Standardized RT Fit Param	feelingRT_standard_within_Exponential_c	-0.166	0.26
delta_BAI	48	EMA Standardized RT Fit Param	generallyRT_standard_within_Exponential_c	0.213	0.146
